# Supplementary material for: Bisphenol AF Promoted the Growth of Uterus and Activated Estrogen Signaling Related Targets in Various Tissues of Nude Mice with SK-BR-3 Xenograft Tumor
Source: Int J Environ Res Public Health. 2022 Nov 26;19(23):15743. doi: 10.3390/ijerph192315743 (PMC9741110; doi:10.3390/ijerph192315743)
Supplement: Supplementary file 1 [file ijerph-19-15743-s001.zip]

Archive with 1 entries (1 files):
- ijerph-2028017-supplementary.pdf
